# Supplementary material for: Plasmonic Nanocomposites of ZnO-Ag Produced by Laser Ablation and Their Photocatalytic Destruction of Rhodamine, Tetracycline and Phenol
Source: Materials (Basel). 2024 Jan 22;17(2):527. doi: 10.3390/ma17020527 (PMC10818360; doi:10.3390/ma17020527)
Supplement: Supplementary file 1 [file materials-17-00527-s001.zip]

Archive with 1 entries (1 files):
- materials-2795669-SI.pdf
